# Supplementary material for: How Does COVID-19 Risk Perception Affect Sense of Control? The Roles of Death Anxiety and Confucian Coping
Source: Int J Environ Res Public Health. 2023 Jan 28;20(3):2299. doi: 10.3390/ijerph20032299 (PMC9916306; doi:10.3390/ijerph20032299)
Supplement: Supplementary file 1 [file ijerph-20-02299-s001.zip]

Archive with 1 entries (1 files):
- ijerph-2136515-supplementary.pdf
